# Supplementary material for: Simultaneous Differential Detection of H5, H7, H9 and Nine NA Subtypes of Avian Influenza Viruses via a GeXP Assay
Source: Microorganisms. 2024 Jan 11;12(1):143. doi: 10.3390/microorganisms12010143 (PMC10819249; doi:10.3390/microorganisms12010143)
Supplement: Supplementary file 1 [file microorganisms-12-00143-s001.zip]

Archive with 1 entries (1 files):
- microorganisms-2689885-supplementary.pdf
